# Supplementary material for: Resting-State fMRI and Post-Ischemic Stroke Functional Recovery: Unraveling Causality and Predicting Therapeutic Targets
Source: Int J Mol Sci. 2025 Apr 11;26(8):3608. doi: 10.3390/ijms26083608 (PMC12027196; doi:10.3390/ijms26083608)
Supplement: Supplementary file 1 [file ijms-26-03608-s001.zip]

Archive with 2 entries (2 files):
- ijms-3525279-supplementary.xls
- supplement picture.pdf
