# Supplementary material for: Resting-State fMRI and Post-Ischemic Stroke Functional Recovery: Unraveling Causality and Predicting Therapeutic Targets
Source: Int J Mol Sci. 2025 Apr 11;26(8):3608. doi: 10.3390/ijms26083608 (PMC12027196; doi:10.3390/ijms26083608)
Supplement: Supplementary file 1 [file ijms-26-03608-s001.zip › ijms-3525279-supplementary.xls]

## Sheet: Catalog
Supplementary Table 1	The overview of datasets included in this study.
Supplementary Table 2	The rsfMRI phenotypes list
Supplementary Table 3	Summary data of IVs used in forward MR analyses
Supplementary Table 4	Summary data of IVs used in reverse MR analyses
Supplementary Table 5	Sensitivity analyses for potential protein target prediction MR Analysis
Supplementary Table 6	Colocalization analysis of FADD and Pheno12.

## Sheet: S1
Phenotype	DOI	Sample sizes	Ancestry	Web Source
GISCOME	10.1212/WNL.0000000000007138	6165	EUR+US+AUS	https://www.strokegenetics.org/.
Rs-fMRI	10.5281/zenodo.5775046	81967	GBR	https://doi.org/10.5281/zenodo.5775047.
UKB(protein)	https://doi.org/10.1101/2022.06.17.496443	54306	UK	https://www.biorxiv.org/content/10.1101/2022.06.17.496443v1
Decode(protein)	doi： 10.1038/s41588-021-00978-w	35559	ISL	https://www.decode.com/summarydata/.

## Sheet: S2
Pheno_ID	Location	Functional Network	Name
Pheno1	Cerebellum|Precuneus	Default_mode	Net25_Node1
Pheno2	Occipital	Visual|Attention	Net25_Node2
Pheno3	Pariental	Attention|Salience|Central_executive	Net25_Node3
Pheno4	Calcarine|Lingual|Cuneus	Visual	Net25_Node4
Pheno5	Parietal|Cerebellum	Central_executive|Attention|Default_mode	Net25_Node5
Pheno6	Frontal	Default_mode|Central_executive	Net25_Node6
Pheno7	Precuneus|Occipital	Default_mode|Central_executive	Net25_Node7
Pheno8	Occipital	Visual	Net25_Node8
Pheno9	Parietal|Temporal	Default_mode|Central_executive	Net25_Node9
Pheno10	Postcentral|Precentral	Motor	Net25_Node10
Pheno11	Postcentral|Precentral	Motor	Net25_Node11
Pheno12	Paracentral|Postcentral	Motor	Net25_Node12
Pheno13	Frontal|Supp_Motor_Area|Temporal	Default_mode|Salience	Net25_Node13
Pheno14	Cingulate|Frontal	Default_mode|Central_executive|Salience	Net25_Node14
Pheno15	Cerebellum	Subcortical-cerebellum	Net25_Node15
Pheno16	Frontal	Salience|Central_executive	Net25_Node16
Pheno17	Temporal	Default_mode|Motor	Net25_Node17
Pheno18	Subcortical	Subcortical-cerebellum	Net25_Node18
Pheno19	Occipital	Visual	Net25_Node19
Pheno20	Precuneus|Cingulate	Default_mode|Central_executive	Net25_Node20
Pheno21	Frontal	Default_mode|Central_executive	Net25_Node21
Pheno22	Calcarine|Lingual|Cuneus	Visual	Net100_Node1
Pheno23	RolandicOper|SupraMarginal|Insula	Salience|Motor	Net100_Node2
Pheno24	Lingual|Fusiform	Visual	Net100_Node3
Pheno25	Occipital	Attention|Visual	Net100_Node4
Pheno26	Precuneus|Angular|Cingulate	Default_mode|Central_executive	Net100_Node5
Pheno27	Postcentral|Precentral	Motor	Net100_Node6
Pheno28	Frontal|Cingulate	Default_mode|Limbic	Net100_Node7
Pheno29	Calcarine|Lingual	Visual	Net100_Node8
Pheno30	Temporal	Default_mode	Net100_Node9
Pheno31	OccipitalPrecuneus	Default_mode|Central_executive	Net100_Node10
Pheno32	Angular|Temporal	Default_mode|Central_executive	Net100_Node11
Pheno33	Frontal|Cerebellum	Central_executive|Default_mode	Net100_Node12
Pheno34	Frontal_Sup	Default_mode	Net100_Node13
Pheno35	Cuneus|Occipital	Visual	Net100_Node14
Pheno36	Insula|Cingulate	Salience|Default_mode	Net100_Node15
Pheno37	Occipital	Visual	Net100_Node16
Pheno38	Cerebellum	Subcortical-cerebellum	Net100_Node17
Pheno39	Parietal	Attention|Central_executive|Salience	Net100_Node18
Pheno40	Precuneus|Cuneus|Cingulate	Default_mode|Central_executive	Net100_Node19
Pheno41	Postcentral|Precentral	Motor|Attention	Net100_Node20
Pheno42	Frontal_Sup	Default_mode|Central_executive	Net100_Node21
Pheno43	Temporal_Sup	Default_mode|Motor	Net100_Node22
Pheno44	Cerebellum	Subcortical-cerebellum	Net100_Node23
Pheno45	Parietal	Central_executive|Attention	Net100_Node24
Pheno46	Frontal|Precentral	Central_executive	Net100_Node25
Pheno47	Parietal|Frontal	Attention|Central_executive	Net100_Node26
Pheno48	Precentral|Frontal|Supp_Motor_Area	Attention|Salience|Motor	Net100_Node27
Pheno49	Supp_Motor_Area|Frontal	Salience|Default_mode	Net100_Node28
Pheno50	Parietal	Central_executive|Salience	Net100_Node29
Pheno51	Paracentral	Motor	Net100_Node30
Pheno52	Frontal	Central_executive	Net100_Node31
Pheno53	Postcentral|Precentral	Motor|Attention	Net100_Node32
Pheno54	Temporal|Frontal|Supp_Motor_Area	Default_mode|Salience	Net100_Node33
Pheno55	Parietal|Postcentral|Precuneus	Attention	Net100_Node34
Pheno56	Postcentral|Precentral	Motor	Net100_Node35
Pheno57	Precuneus	Default_mode|Central_executive	Net100_Node36
Pheno58	Frontal	Central_executive|Salience	Net100_Node37
Pheno59	Subcortical	Subcortical-cerebellum	Net100_Node38
Pheno60	Precuneus|Parietal_Sup	Attention|Central_executive	Net100_Node39
Pheno61	Frontal	Central_executive	Net100_Node40
Pheno62	Temporal|Occipital	Attention|Visual	Net100_Node41
Pheno63	Temporal|Occipital	Attention|Visual	Net100_Node42
Pheno64	Temporal|Fusiform	Limbic|Default_mode	Net100_Node43
Pheno65	Frontal_Inf	Default_mode|Central_executive	Net100_Node44
Pheno66	Frontal	Salience|Default_mode	Net100_Node45
Pheno67	Temporal	Central_executive|Default_mode	Net100_Node46
Pheno68	Frontal	Central_executive|Salience|Default_mode	Net100_Node47
Pheno69	Temporal	Default_mode|Central_executive	Net100_Node48
Pheno70	Temporal_Mid|Angular	Default_mode	Net100_Node49
Pheno71	Orbitofrontal	Limbic	Net100_Node50
Pheno72	Cerebellum|Temporal	Subcortical-cerebellum	Net100_Node51
Pheno73	Cerebellum|Temporal	Subcortical-cerebellum	Net100_Node52
Pheno74	Frontal	Limbic	Net100_Node53
Pheno75	Temporal|Orbitofrontal	Limbic	Net100_Node54
Pheno76	Frontal_Sup	Limbic|Default_mode	Net100_Node55
Pheno101	(Postcentral|Precentral)&(Cerebellum)	(Motor)&(Subcortical-cerebellum)	Net25_Pair10_15
Pheno1013	(Cerebellum)&(Temporal|Occipital)	(Subcortical-cerebellum)&(Attention|Visual)	Net100_Pair23_41
Pheno102	(Postcentral|Precentral)&(Cerebellum)	(Motor)&(Subcortical-cerebellum)	Net25_Pair11_15
Pheno1020	(Paracentral)&(Temporal|Occipital)	(Motor)&(Attention|Visual)	Net100_Pair30_41
Pheno1022	(Postcentral|Precentral)&(Temporal|Occipital)	(Motor|Attention)&(Attention|Visual)	Net100_Pair32_41
Pheno103	(Paracentral|Postcentral)&(Cerebellum)	(Motor)&(Subcortical-cerebellum)	Net25_Pair12_15
Pheno1041	(Angular|Temporal)&(Temporal|Occipital)	(Default_mode|Central_executive)&(Attention|Visual)	Net100_Pair11_42
Pheno1059	(Parietal)&(Temporal|Occipital)	(Central_executive|Salience)&(Attention|Visual)	Net100_Pair29_42
Pheno1122	(Temporal)&(Frontal_Inf)	(Default_mode)&(Default_mode|Central_executive)	Net100_Pair9_44
Pheno1126	(Frontal_Sup)&(Frontal_Inf)	(Default_mode)&(Default_mode|Central_executive)	Net100_Pair13_44
Pheno1134	(Frontal_Sup)&(Frontal_Inf)	(Default_mode|Central_executive)&(Default_mode|Central_executive)	Net100_Pair21_44
Pheno1137	(Parietal)&(Frontal_Inf)	(Central_executive|Attention)&(Default_mode|Central_executive)	Net100_Pair24_44
Pheno1141	(Supp_Motor_Area|Frontal)&(Frontal_Inf)	(Salience|Default_mode)&(Default_mode|Central_executive)	Net100_Pair28_44
Pheno1142	(Parietal)&(Frontal_Inf)	(Central_executive|Salience)&(Default_mode|Central_executive)	Net100_Pair29_44
Pheno1161	(Precuneus|Angular|Cingulate)&(Frontal)	(Default_mode|Central_executive)&(Salience|Default_mode)	Net100_Pair5_45
Pheno1167	(Angular|Temporal)&(Frontal)	(Default_mode|Central_executive)&(Salience|Default_mode)	Net100_Pair11_45
Pheno1171	(Insula|Cingulate)&(Frontal)	(Salience|Default_mode)&(Salience|Default_mode)	Net100_Pair15_45
Pheno1175	(Precuneus|Cuneus|Cingulate)&(Frontal)	(Default_mode|Central_executive)&(Salience|Default_mode)	Net100_Pair19_45
Pheno1183	(Precentral|Frontal|Supp_Motor_Area)&(Frontal)	(Attention|Salience|Motor)&(Salience|Default_mode)	Net100_Pair27_45
Pheno1184	(Supp_Motor_Area|Frontal)&(Frontal)	(Salience|Default_mode)&(Salience|Default_mode)	Net100_Pair28_45
Pheno1189	(Temporal|Frontal|Supp_Motor_Area)&(Frontal)	(Default_mode|Salience)&(Salience|Default_mode)	Net100_Pair33_45
Pheno1205	(Precuneus|Angular|Cingulate)&(Temporal)	(Default_mode|Central_executive)&(Central_executive|Default_mode)	Net100_Pair5_46
Pheno1211	(Angular|Temporal)&(Temporal)	(Default_mode|Central_executive)&(Central_executive|Default_mode)	Net100_Pair11_46
Pheno1221	(Frontal_Sup)&(Temporal)	(Default_mode|Central_executive)&(Central_executive|Default_mode)	Net100_Pair21_46
Pheno1225	(Frontal|Precentral)&(Temporal)	(Central_executive)&(Central_executive|Default_mode)	Net100_Pair25_46
Pheno1250	(Precuneus|Angular|Cingulate)&(Frontal)	(Default_mode|Central_executive)&(Central_executive|Salience|Default_mode)	Net100_Pair5_47
Pheno1256	(Angular|Temporal)&(Frontal)	(Default_mode|Central_executive)&(Central_executive|Salience|Default_mode)	Net100_Pair11_47
Pheno1257	(Frontal|Cerebellum)&(Frontal)	(Central_executive|Default_mode)&(Central_executive|Salience|Default_mode)	Net100_Pair12_47
Pheno1269	(Parietal)&(Frontal)	(Central_executive|Attention)&(Central_executive|Salience|Default_mode)	Net100_Pair24_47
Pheno1270	(Frontal|Precentral)&(Frontal)	(Central_executive)&(Central_executive|Salience|Default_mode)	Net100_Pair25_47
Pheno1273	(Supp_Motor_Area|Frontal)&(Frontal)	(Salience|Default_mode)&(Central_executive|Salience|Default_mode)	Net100_Pair28_47
Pheno1276	(Frontal)&(Frontal)	(Central_executive)&(Central_executive|Salience|Default_mode)	Net100_Pair31_47
Pheno1293	(RolandicOper|SupraMarginal|Insula)&(Temporal)	(Salience|Motor)&(Default_mode|Central_executive)	Net100_Pair2_48
Pheno1296	(Precuneus|Angular|Cingulate)&(Temporal)	(Default_mode|Central_executive)&(Default_mode|Central_executive)	Net100_Pair5_48
Pheno1300	(Temporal)&(Temporal)	(Default_mode)&(Default_mode|Central_executive)	Net100_Pair9_48
Pheno1301	(OccipitalPrecuneus)&(Temporal)	(Default_mode|Central_executive)&(Default_mode|Central_executive)	Net100_Pair10_48
Pheno1302	(Angular|Temporal)&(Temporal)	(Default_mode|Central_executive)&(Default_mode|Central_executive)	Net100_Pair11_48
Pheno1309	(Parietal)&(Temporal)	(Attention|Central_executive|Salience)&(Default_mode|Central_executive)	Net100_Pair18_48
Pheno1311	(Postcentral|Precentral)&(Temporal)	(Motor|Attention)&(Default_mode|Central_executive)	Net100_Pair20_48
Pheno1317	(Parietal|Frontal)&(Temporal)	(Attention|Central_executive)&(Default_mode|Central_executive)	Net100_Pair26_48
Pheno1319	(Supp_Motor_Area|Frontal)&(Temporal)	(Salience|Default_mode)&(Default_mode|Central_executive)	Net100_Pair28_48
Pheno132	(Paracentral|Postcentral)&(Temporal)	(Motor)&(Default_mode|Motor)	Net25_Pair12_17
Pheno1322	(Frontal)&(Temporal)	(Central_executive)&(Default_mode|Central_executive)	Net100_Pair31_48
Pheno1325	(Parietal|Postcentral|Precuneus)&(Temporal)	(Attention)&(Default_mode|Central_executive)	Net100_Pair34_48
Pheno1328	(Frontal)&(Temporal)	(Central_executive|Salience)&(Default_mode|Central_executive)	Net100_Pair37_48
Pheno135	(Cerebellum)&(Temporal)	(Subcortical-cerebellum)&(Default_mode|Motor)	Net25_Pair15_17
Pheno1359	(Frontal_Sup)&(Temporal_Mid|Angular)	(Default_mode|Central_executive)&(Default_mode)	Net100_Pair21_49
Pheno1382	(Frontal_Inf)&(Temporal_Mid|Angular)	(Default_mode|Central_executive)&(Default_mode)	Net100_Pair44_49
Pheno146	(Postcentral|Precentral)&(Subcortical)	(Motor)&(Subcortical-cerebellum)	Net25_Pair10_18
Pheno147	(Postcentral|Precentral)&(Subcortical)	(Motor)&(Subcortical-cerebellum)	Net25_Pair11_18
Pheno151	(Cerebellum)&(Subcortical)	(Subcortical-cerebellum)&(Subcortical-cerebellum)	Net25_Pair15_18
Pheno249	(Lingual|Fusiform)&(OccipitalPrecuneus)	(Visual)&(Default_mode|Central_executive)	Net100_Pair3_10
Pheno253	(Frontal|Cingulate)&(OccipitalPrecuneus)	(Default_mode|Limbic)&(Default_mode|Central_executive)	Net100_Pair7_10
Pheno262	(Frontal|Cingulate)&(Angular|Temporal)	(Default_mode|Limbic)&(Default_mode|Central_executive)	Net100_Pair7_11
Pheno286	(OccipitalPrecuneus)&(Frontal_Sup)	(Default_mode|Central_executive)&(Default_mode)	Net100_Pair10_13
Pheno288	(Frontal|Cerebellum)&(Frontal_Sup)	(Central_executive|Default_mode)&(Default_mode)	Net100_Pair12_13
Pheno303	(RolandicOper|SupraMarginal|Insula)&(Insula|Cingulate)	(Salience|Motor)&(Salience|Default_mode)	Net100_Pair2_15
Pheno389	(Calcarine|Lingual)&(Postcentral|Precentral)	(Visual)&(Motor|Attention)	Net100_Pair8_20
Pheno405	(Precuneus|Angular|Cingulate)&(Frontal_Sup)	(Default_mode|Central_executive)&(Default_mode|Central_executive)	Net100_Pair5_21
Pheno447	(Postcentral|Precentral)&(Cerebellum)	(Motor)&(Subcortical-cerebellum)	Net100_Pair6_23
Pheno449	(Calcarine|Lingual)&(Cerebellum)	(Visual)&(Subcortical-cerebellum)	Net100_Pair8_23
Pheno460	(Precuneus|Cuneus|Cingulate)&(Cerebellum)	(Default_mode|Central_executive)&(Subcortical-cerebellum)	Net100_Pair19_23
Pheno461	(Postcentral|Precentral)&(Cerebellum)	(Motor|Attention)&(Subcortical-cerebellum)	Net100_Pair20_23
Pheno491	(Precuneus|Angular|Cingulate)&(Frontal|Precentral)	(Default_mode|Central_executive)&(Central_executive)	Net100_Pair5_25
Pheno537	(RolandicOper|SupraMarginal|Insula)&(Precentral|Frontal|Supp_Motor_Area)	(Salience|Motor)&(Attention|Salience|Motor)	Net100_Pair2_27
Pheno55	Parietal|Postcentral|Precuneus	Attention	Net25_Pair10_11
Pheno558	(Cerebellum)&(Precentral|Frontal|Supp_Motor_Area)	(Subcortical-cerebellum)&(Attention|Salience|Motor)	Net100_Pair23_27
Pheno574	(Frontal_Sup)&(Supp_Motor_Area|Frontal)	(Default_mode)&(Salience|Default_mode)	Net100_Pair13_28
Pheno58	Frontal	Central_executive|Salience	Net25_Pair3_12
Pheno590	(RolandicOper|SupraMarginal|Insula)&(Parietal)	(Salience|Motor)&(Central_executive|Salience)	Net100_Pair2_29
Pheno593	(Angular|Cingulate)&(Parietal)	(Default_mode|Central_executive)&(Central_executive|Salience)	Net100_Pair5_29
Pheno597	(Temporal)&(Parietal)	(Default_mode)&(Central_executive|Salience)	Net100_Pair9_29
Pheno599	(Angular|Temporal)&(Parietal)	(Default_mode|Central_executive)&(Central_executive|Salience)	Net100_Pair11_29
Pheno601	(Frontal_Sup)&(Parietal)	(Default_mode)&(Central_executive|Salience)	Net100_Pair13_29
Pheno606	(Parietal)&(Parietal)	(Attention|Central_executive|Salience)&(Central_executive|Salience)	Net100_Pair18_29
Pheno609	(Frontal_Sup)&(Parietal)	(Default_mode|Central_executive)&(Central_executive|Salience)	Net100_Pair21_29
Pheno621	(Precuneus|Angular|Cingulate)&(Paracentral)	(Default_mode|Central_executive)&(Motor)	Net100_Pair5_30
Pheno624	(Calcarine|Lingual)&(Paracentral)	(Visual)&(Motor)	Net100_Pair8_30
Pheno636	(Postcentral|Precentral)&(Paracentral)	(Motor|Attention)&(Motor)	Net100_Pair20_30
Pheno639	(Cerebellum)&(Paracentral)	(Subcortical-cerebellum)&(Motor)	Net100_Pair23_30
Pheno65	Frontal_Inf	Default_mode|Central_executive	Net25_Pair10_12
Pheno66	Frontal	Salience|Default_mode	Net25_Pair11_12
Pheno674	(Parietal)&(Frontal)	(Central_executive|Salience)&(Central_executive)	Net100_Pair29_31
Pheno681	(Postcentral|Precentral)&(Postcentral|Precentral)	(Motor)&(Motor|Attention)	Net100_Pair6_32
Pheno683	(Calcarine|Lingual)&(Postcentral|Precentral)	(Visual)&(Motor|Attention)	Net100_Pair8_32
Pheno695	(Postcentral|Precentral)&(Postcentral|Precentral)	(Motor|Attention)&(Motor|Attention)	Net100_Pair20_32
Pheno698	(Cerebellum)&(Postcentral|Precentral)	(Subcortical-cerebellum)&(Motor|Attention)	Net100_Pair23_32
Pheno705	(Paracentral)&(Postcentral|Precentral)	(Motor)&(Motor|Attention)	Net100_Pair30_32
Pheno716	(OccipitalPrecuneus)&(Temporal|Frontal|Supp_Motor_Area)	(Default_mode|Central_executive)&(Default_mode|Salience)	Net100_Pair10_33
Pheno767	(Parietal)&(Parietal|Postcentral|Precuneus)	(Central_executive|Salience)&(Attention)	Net100_Pair29_34
Pheno777	(Postcentral|Precentral)&(Postcentral|Precentral)	(Motor)&(Motor)	Net100_Pair6_35
Pheno789	(Parietal)&(Postcentral|Precentral)	(Attention|Central_executive|Salience)&(Motor)	Net100_Pair18_35
Pheno794	(Cerebellum)&(Postcentral|Precentral)	(Subcortical-cerebellum)&(Motor)	Net100_Pair23_35
Pheno801	(Paracentral)&(Postcentral|Precentral)	(Motor)&(Motor)	Net100_Pair30_35
Pheno810	(Precuneus|Angular|Cingulate)&(Precuneus)	(Default_mode|Central_executive)&(Default_mode|Central_executive)	Net100_Pair5_36
Pheno812	(Frontal|Cingulate)&(Precuneus)	(Default_mode|Limbic)&(Default_mode|Central_executive)	Net100_Pair7_36
Pheno815	(OccipitalPrecuneus)&(Precuneus)	(Default_mode|Central_executive)&(Default_mode|Central_executive)	Net100_Pair10_36
Pheno816	(Angular|Temporal)&(Precuneus)	(Default_mode|Central_executive)&(Default_mode|Central_executive)	Net100_Pair11_36
Pheno824	(Precuneus|Cuneus|Cingulate)&(Precuneus)	(Default_mode|Central_executive)&(Default_mode|Central_executive)	Net100_Pair19_36
Pheno867	(Precentral|Frontal|Supp_Motor_Area)&(Frontal)	(Attention|Salience|Motor)&(Central_executive|Salience)	Net100_Pair27_37
Pheno869	(Parietal)&(Frontal)	(Central_executive|Salience)&(Central_executive|Salience)	Net100_Pair29_37
Pheno87	(Parietal|Temporal)&(Cingulate|Frontal)	(Default_mode|Central_executive)&(Default_mode|Central_executive|Salience)	Net25_Pair9_14
Pheno882	(Postcentral|Precentral)&(Subcortical)	(Motor)&(Subcortical-cerebellum)	Net100_Pair6_38
Pheno899	(Cerebellum)&(Subcortical)	(Subcortical-cerebellum)&(Subcortical-cerebellum)	Net100_Pair23_38
Pheno903	(Precentral|Frontal|Supp_Motor_Area)&(Subcortical)	(Attention|Salience|Motor)&(Subcortical-cerebellum)	Net100_Pair27_38
Pheno908	(Postcentral|Precentral)&(Subcortical)	(Motor|Attention)&(Subcortical-cerebellum)	Net100_Pair32_38
Pheno918	(Precuneus|Angular|Cingulate)&(Precuneus|Parietal_Sup)	(Default_mode|Central_executive)&(Attention|Central_executive)	Net100_Pair5_39
Pheno932	(Precuneus|Cuneus|Cingulate)&(Precuneus|Parietal_Sup)	(Default_mode|Central_executive)&(Attention|Central_executive)	Net100_Pair19_39
Pheno942	(Parietal)&(Precuneus|Parietal_Sup)	(Central_executive|Salience)&(Attention|Central_executive)	Net100_Pair29_39
Pheno956	(Precuneus|Angular|Cingulate)&(Frontal)	(Default_mode|Central_executive)&(Central_executive)	Net100_Pair5_40
Pheno965	(Cuneus|Occipital)&(Frontal)	(Visual)&(Central_executive)	Net100_Pair14_40
Pheno1696	NA(Global_measure)	Motor|Subcortical-cerebellum	Net_Edge_ICA1
Pheno1697	NA(Global_measure)	Triple_netwoks(Default_mode)	Net_Edge_ICA2
Pheno1698	NA(Global_measure)	Triple_netwoks(Default_mode)	Net_Edge_ICA3
Pheno1699	NA(Global_measure)	Triple_netwoks(Default_mode)	Net_Edge_ICA4
Pheno1701	NA(Global_measure)	Triple_netwoks(Default_mode)	Net_Edge_ICA6

## Sheet: S3
Phenotype	SNP	effect_allele.exposure	other_allele.exposure	beta.exposure	eaf.exposure	samplesize.exposure	se.exposure	pval.exposure
Pheno12	rs1056265	G	A	0.0417076	0.301282	32687	0.00826079	4.44446e-07
	rs10747064	T	C	-0.0722672	0.45332	32830	0.00758476	1.60423e-21
	rs10895201	A	G	0.0591884	0.120501	33149	0.0114838	2.54882e-07
	rs11042933	A	G	0.0443497	0.468782	33202	0.00754074	4.06944e-09
	rs114732029	G	T	0.107152	0.0302312	33310	0.0218754	9.66755e-07
	rs115972674	G	A	-0.0825786	0.0427567	33141	0.0185282	8.31478e-06
	rs11776190	A	T	0.0563954	0.138827	32148	0.0110882	3.65552e-07
	rs12525266	C	T	0.0333938	0.474717	33362	0.00749582	8.38973e-06
	rs13110530	T	C	0.110346	0.0262965	32685	0.0237122	3.26262e-06
	rs13126505	A	G	0.0697478	0.0631682	32738	0.0155699	7.47633e-06
	rs138704629	T	C	0.137889	0.0149418	33229	0.0309016	8.11239e-06
	rs139076912	G	T	-0.185878	0.00887717	33006	0.0400711	3.506e-06
	rs140679024	C	A	0.108807	0.0282039	32921	0.0228277	1.87504e-06
	rs144839560	A	G	-0.208385	0.00744755	33031	0.0439707	2.14586e-06
	rs145241575	A	T	0.0353483	0.449903	30511	0.0078593	6.8712e-06
	rs149731025	A	G	0.155028	0.0139901	33202	0.0320018	1.27025e-06
	rs1873873	C	T	-0.0408614	0.482491	32583	0.00759031	7.31066e-08
	rs2077795	T	C	0.131866	0.0238717	33324	0.0245638	7.94795e-08
	rs34821085	A	G	-0.0803042	0.0446622	33216	0.0181138	9.27947e-06
	rs3798293	G	A	-0.0565912	0.213398	33325	0.00915899	6.46071e-10
	rs3955276	T	G	0.128182	0.0213789	33070	0.0259875	8.12053e-07
	rs4803084	A	T	-0.0480107	0.1422	33270	0.0107038	7.27812e-06
	rs4862173	T	C	0.124229	0.0198293	33284	0.0269767	4.12371e-06
	rs55786306	G	A	-0.0416685	0.292536	33372	0.00825131	4.41983e-07
	rs57866767	C	T	0.0772598	0.43536	33323	0.00754177	1.25591e-24
	rs62201052	C	A	0.121958	0.0206334	32714	0.0265808	4.47086e-06
	rs6540967	C	T	0.0468821	0.151397	33204	0.0104472	7.20544e-06
	rs7007719	G	A	0.0492357	0.138613	32634	0.0109489	6.89635e-06
	rs72739250	A	G	-0.142976	0.0144834	33176	0.0314872	5.60503e-06
	rs73072196	C	T	-0.0652747	0.103891	33150	0.012329	1.19406e-07
	rs73154218	C	T	0.0707332	0.068592	33138	0.0148833	2.00896e-06
	rs73201571	A	G	-0.0620057	0.08826	33288	0.0132734	2.99117e-06
	rs755016	A	G	-0.0428676	0.434471	30330	0.00793836	6.66196e-08
	rs7589919	A	C	-0.0380256	0.332465	32435	0.00805279	2.3349e-06
	rs76195693	A	T	0.10174	0.0278111	33314	0.0228424	8.4286e-06
	rs77112903	T	C	-0.0542019	0.122715	31129	0.0118628	4.89906e-06
	rs78581380	G	T	-0.0709897	0.109201	33310	0.0119939	3.24265e-09
	rs7920266	A	C	-0.0385103	0.313325	33202	0.0080641	1.7924e-06
	rs79779880	A	G	-0.0495408	0.165828	33203	0.0101156	9.70808e-07
	rs8139356	T	C	0.0516966	0.153415	33064	0.0104094	6.8229e-07
	rs9481341	G	A	0.0357101	0.454144	33071	0.00752222	2.06168e-06
	rs963781	A	C	-0.0489634	0.143361	31215	0.0110519	9.40955e-06
	rs9687753	T	C	-0.0338648	0.463967	33372	0.00748416	6.04346e-06
	rs9829784	T	C	-0.0411256	0.223826	32570	0.00918924	7.62655e-06
	rs9863415	A	T	0.0724791	0.056099	33227	0.0162982	8.70529e-06
	rs9899649	C	T	-0.0541293	0.202304	33289	0.00935069	7.08899e-09
Pheno716	rs10403301	C	G	0.0449646	0.318766	32836	0.0082873	5.77202e-08
	rs10959207	C	T	0.0440059	0.223981	33101	0.00919396	1.69806e-06
	rs113868473	G	A	0.0849408	0.0445082	33286	0.0187022	5.5788e-06
	rs11593209	G	C	-0.073588	0.0680265	33362	0.015164	1.21725e-06
	rs118171940	G	A	0.12547	0.0212723	32460	0.0270087	3.39188e-06
	rs146702003	C	T	-0.152513	0.0130379	33019	0.0337459	6.19997e-06
	rs1500895	T	C	0.0351822	0.444121	33277	0.00770996	5.03763e-06
	rs1768900	G	A	0.0379747	0.312012	32627	0.00831911	5.00078e-06
	rs1960432	G	A	-0.0433554	0.310608	32541	0.00838023	2.29708e-07
	rs242776	T	C	-0.0349747	0.429913	33444	0.00776319	6.63114e-06
	rs28801113	G	T	0.0377996	0.473402	32953	0.0076936	8.96372e-07
	rs35124509	C	T	0.0585391	0.392223	33444	0.00783818	8.11414e-14
	rs41269623	A	G	0.0412841	0.233529	33347	0.00912398	6.04553e-06
	rs56263564	C	A	0.0828775	0.0445171	33358	0.0186017	8.37477e-06
	rs56411010	C	T	0.0454951	0.222204	30868	0.00954723	1.88604e-06
	rs57748803	C	A	0.0807146	0.0492905	33404	0.0178272	5.96547e-06
	rs61792022	C	T	-0.1401	0.0149504	33444	0.0315201	8.79807e-06
	rs62020094	C	T	-0.0833344	0.0451651	33444	0.0184567	6.32779e-06
	rs62124808	A	G	0.0568477	0.103284	33011	0.0126266	6.72481e-06
	rs62247461	A	G	0.127275	0.0196747	33444	0.0275488	3.83771e-06
	rs660807	G	C	-0.0350682	0.416715	33043	0.00778521	6.65406e-06
	rs6959879	T	C	0.0358823	0.362108	33073	0.00797682	6.84921e-06
	rs74906037	T	G	0.111919	0.0264782	33216	0.0238284	2.64173e-06
	rs76494695	C	T	0.0743362	0.0634454	33320	0.0156857	2.14663e-06
	rs77158196	C	T	-0.0917455	0.0438171	31563	0.0192963	1.98875e-06
	rs77763422	A	G	0.11273	0.0253347	33393	0.0244439	3.99227e-06
	rs7895094	G	T	-0.0392601	0.491784	32864	0.00769959	3.41478e-07
	rs9521141	C	T	0.0504808	0.134673	32657	0.0113045	7.98636e-06
	rs968842	G	A	0.0562989	0.102112	33380	0.0126408	8.43853e-06
Pheno1122	rs10231649	C	T	-0.0417624	0.214114	32910	0.00935797	8.09096e-06
	rs10518639	T	C	0.0474066	0.15216	33409	0.0106423	8.40715e-06
	rs10753124	T	C	0.0442051	0.179961	33385	0.00993503	8.61033e-06
	rs11688414	G	A	0.0512041	0.413722	33050	0.00778873	4.89395e-11
	rs116886122	T	C	-0.101114	0.0290934	33444	0.0226267	7.86628e-06
	rs117197738	T	C	-0.118696	0.0224982	32536	0.0261636	5.71455e-06
	rs11736016	G	A	-0.0401158	0.406734	33383	0.00776334	2.37452e-07
	rs117534234	A	C	0.151292	0.0158152	33196	0.0308247	9.19433e-07
	rs117852580	C	T	-0.189966	0.0103488	33289	0.0378768	5.29327e-07
	rs11824377	A	G	0.0401095	0.438285	33112	0.00768173	1.77561e-07
	rs12249883	C	T	-0.0456525	0.168122	33205	0.0102527	8.47855e-06
	rs12531501	T	C	-0.0598317	0.0991658	33444	0.0127087	2.50242e-06
	rs12979371	G	T	0.0359142	0.484141	32158	0.00778855	4.00441e-06
	rs13164290	G	T	0.0441543	0.376012	31745	0.00807817	4.60618e-08
	rs13254469	G	C	-0.0407277	0.344676	32973	0.00804701	4.16579e-07
	rs13288278	C	T	0.0531192	0.153025	33269	0.0105923	5.30643e-07
	rs133524	C	G	-0.0362273	0.402778	33444	0.00775777	3.01481e-06
	rs1436897	C	T	0.0469649	0.342103	32385	0.00812003	7.30173e-09
	rs1571884	T	C	0.0413836	0.218888	33444	0.00923208	7.37436e-06
	rs1617832	G	A	0.0409342	0.220059	33082	0.00923193	9.25089e-06
	rs17199009	G	A	0.0699597	0.0688381	33143	0.0150871	3.5341e-06
	rs1750190	T	C	0.0358165	0.450124	33062	0.00770325	3.32691e-06
	rs187657664	G	A	0.0987402	0.0317766	32760	0.0219253	6.68489e-06
	rs1884368	T	C	-0.0511245	0.23181	30456	0.00950454	7.49191e-08
	rs1949885	C	T	-0.0348897	0.494753	32591	0.00771285	6.08021e-06
	rs1955454	T	G	0.0417613	0.433265	32382	0.00777893	7.93877e-08
	rs2133561	A	T	0.0416103	0.384705	32083	0.00796875	1.77303e-07
	rs2647682	C	T	0.037658	0.295362	32489	0.00848081	8.98011e-06
	rs28587527	C	T	0.046258	0.239539	30686	0.00930922	6.7281e-07
	rs2963919	C	T	-0.0381536	0.373205	33428	0.00788103	1.29061e-06
	rs3851076	C	T	0.0488128	0.13985	33139	0.0109929	8.97946e-06
	rs4301226	A	G	0.0366709	0.448472	33108	0.00770057	1.91587e-06
	rs4740851	T	A	-0.042124	0.206173	33244	0.00942229	7.7973e-06
	rs521069	T	C	-0.0364964	0.424575	33444	0.00772055	2.27664e-06
	rs5762295	G	A	-0.117581	0.021994	33350	0.0259774	6.00309e-06
	rs59039742	A	G	-0.0474855	0.158494	31506	0.0107291	9.60586e-06
	rs62022253	A	G	0.0838632	0.0558401	33381	0.0166029	4.39233e-07
	rs62296070	T	G	-0.0861959	0.0618298	33107	0.015853	5.4125e-08
	rs67123354	G	A	-0.0813279	0.0705921	33134	0.0149562	5.39612e-08
	rs6739594	C	T	-0.0392562	0.352784	33444	0.00798405	8.79578e-07
	rs6840479	A	G	-0.039282	0.383408	32781	0.0079202	7.05937e-07
	rs7234875	T	C	0.0804289	0.396259	33444	0.00775469	3.33726e-25
	rs73129030	A	G	-0.0609878	0.085764	33324	0.0136288	7.64397e-06
	rs75650068	T	C	0.0979374	0.0334659	33183	0.0213566	4.52221e-06
	rs75740609	A	G	-0.0765737	0.0563465	33436	0.0165378	3.65272e-06
	rs77060056	T	C	0.0427933	0.221395	32993	0.00921071	3.38372e-06
	rs784393	A	G	0.0643337	0.100484	33279	0.0126535	3.6906e-07
	rs78520164	T	C	-0.100404	0.130343	33013	0.0113665	1.01608e-18
	rs79029211	T	C	0.0773682	0.0633297	33444	0.0155226	6.22092e-07
	rs9833875	G	A	-0.0420697	0.366239	33130	0.00790883	1.04148e-07
	rs9961429	C	T	-0.04538	0.182586	33105	0.00990715	4.63799e-06
Pheno1141	rs10460952	A	T	0.0493213	0.152378	33325	0.0105444	2.90411e-06
	rs1120689	G	A	0.0609777	0.100713	33263	0.0125745	1.23889e-06
	rs112979981	C	T	0.050733	0.173554	32860	0.0101178	5.32456e-07
	rs113529046	A	G	0.0919176	0.0396292	31391	0.0200045	4.33069e-06
	rs114374612	G	C	-0.154445	0.0129856	33075	0.0336154	4.33847e-06
	rs11580675	A	G	0.0806178	0.0530661	30886	0.0175847	4.54982e-06
	rs11595735	C	G	-0.0878265	0.0435273	33232	0.0186076	2.3593e-06
	rs11686029	G	A	0.0341318	0.47513	32207	0.00771659	9.72625e-06
	rs11805039	T	G	0.0987608	0.0327111	33429	0.0211941	3.16478e-06
	rs12292867	T	A	0.0338349	0.48016	32837	0.00765233	9.80108e-06
	rs12757	A	G	0.0379825	0.294133	32810	0.00838727	5.93788e-06
	rs13148662	T	C	0.0374613	0.42215	31169	0.00794057	2.38515e-06
	rs13164290	G	T	0.0371396	0.376004	31743	0.00803105	3.75501e-06
	rs145730457	A	G	-0.155568	0.0138752	33405	0.032437	1.61862e-06
	rs147301129	G	A	-0.0745801	0.0629372	32882	0.0156744	1.9544e-06
	rs1625004	G	A	0.038129	0.412326	33442	0.00769367	7.19991e-07
	rs17786810	C	T	-0.0362014	0.436112	31305	0.00791015	4.72649e-06
	rs2402056	A	C	0.0384289	0.419428	33442	0.00768962	5.80774e-07
	rs3736669	A	G	-0.0360706	0.380511	33045	0.00782239	4.00352e-06
	rs3819548	T	C	0.193293	0.00845631	33407	0.0414281	3.07499e-06
	rs4324049	T	G	0.0386853	0.298233	33442	0.00829063	3.069e-06
	rs4842767	T	A	0.0361395	0.36762	32928	0.00789341	4.68458e-06
	rs6428937	A	G	0.0924845	0.0431959	33105	0.0187302	7.90409e-07
	rs6477983	T	G	-0.0609145	0.0873002	33213	0.0134125	5.58232e-06
	rs6496511	G	C	0.047923	0.145045	33393	0.0107452	8.19807e-06
	rs652762	G	A	0.0364631	0.359111	33214	0.00792233	4.17304e-06
	rs6604646	C	T	0.0370365	0.347521	33057	0.00797984	3.46294e-06
	rs6751833	T	G	0.0400535	0.373852	33429	0.00784738	3.32442e-07
	rs7234875	T	C	0.0592887	0.396268	33442	0.00770524	1.41943e-14
	rs72746431	C	A	-0.144344	0.0149064	33442	0.0311616	3.61955e-06
	rs75493272	C	T	0.133491	0.0167385	33426	0.0294182	5.68708e-06
	rs755179	T	C	-0.0398432	0.486378	33108	0.00764255	1.85472e-07
	rs7611951	A	C	0.0400581	0.3073	32875	0.0082497	1.1996e-06
	rs77010598	T	C	-0.0984115	0.0353212	32983	0.02066	1.90374e-06
	rs78520164	T	C	-0.0650662	0.13035	33011	0.0112983	8.46452e-09
	rs9404502	A	C	-0.0471621	0.152535	32776	0.0106507	9.50778e-06
	rs9806166	T	C	0.0383711	0.282155	32856	0.00845807	5.71614e-06

## Sheet: S4
SNP	effect_allele.exposure	other_allele.exposure	eaf.exposure	beta.exposure	se.exposure	pval.exposure
rs1842681	A	G	0.2335	0.2629	0.05	1.46e-07
rs1668135	T	G	0.7876	-0.2683	0.0518	2.251e-07
rs4800592	T	G	0.2395	0.2449	0.0493	6.818e-07
rs8089990	T	C	0.7606	-0.2431	0.0493	8.11e-07
rs7229402	A	G	0.2389	0.2419	0.0493	9.339e-07
rs4800593	C	G	0.7604	-0.2423	0.0494	9.357e-07
rs11498973	A	C	0.8599	-0.2941	0.061	1.41e-06
rs61583520	A	C	0.7494	-0.236	0.0492	1.572e-06
rs7239875	C	G	0.2384	0.2352	0.0494	1.955e-06
rs4402649	T	C	0.2347	0.2369	0.0498	1.983e-06
rs11955306	T	C	0.7705	-0.2374	0.0501	2.107e-06
rs2338649	T	C	0.267	0.2309	0.0488	2.205e-06
rs9959791	A	T	0.7365	-0.2307	0.0491	2.602e-06
rs59406591	A	G	0.7725	-0.2356	0.0503	2.878e-06
rs1376473	A	T	0.7699	-0.2337	0.0502	3.191e-06
rs149011512	A	G	0.0341	0.5976	0.129	3.587e-06
rs116957978	A	G	0.9838	-0.9709	0.2101	3.827e-06
rs1451294	A	T	0.2373	0.2297	0.0498	3.928e-06
rs4701147	A	G	0.7574	-0.2254	0.0489	3.973e-06
rs4701097	A	C	0.7552	-0.2238	0.0486	4.111e-06
rs116959407	T	C	0.9838	-0.9692	0.211	4.383e-06
rs12153059	A	G	0.757	-0.2233	0.0488	4.687e-06
rs34397660	C	G	0.7689	-0.231	0.0505	4.781e-06
rs7920300	T	C	0.1852	0.2475	0.0541	4.822e-06
rs13167830	A	G	0.7693	-0.2289	0.0501	5.004e-06
rs1451290	A	G	0.7528	-0.2233	0.049	5.185e-06
rs896295	T	G	0.2475	0.2232	0.049	5.226e-06
rs6508331	A	G	0.2482	0.2229	0.049	5.334e-06
rs896296	A	G	0.2469	0.2232	0.0491	5.348e-06
rs6508332	T	C	0.7513	-0.2219	0.0489	5.705e-06
rs12513395	A	G	0.2354	0.2269	0.05	5.796e-06
rs10745011	T	G	0.752	-0.2219	0.049	5.815e-06
rs2821870	T	C	0.8864	0.3602	0.0795	5.817e-06
rs114976007	A	G	0.0608	-0.46	0.1016	5.96e-06
rs4701066	A	G	0.2354	0.2221	0.0493	6.694e-06
rs7444923	A	G	0.2336	0.2227	0.0496	6.947e-06
rs6897543	A	G	0.73	-0.2145	0.0478	7.124e-06
rs35041056	T	C	0.7629	-0.2216	0.0495	7.688e-06
rs2787927	A	G	0.4896	0.1891	0.0423	7.705e-06
rs4849384	C	G	0.0576	-0.4491	0.1006	8.017e-06
rs339843	T	C	0.7915	-0.2317	0.0519	8.096e-06
rs13177350	T	C	0.2419	0.2176	0.0489	8.585e-06
rs4700820	A	G	0.3039	0.2024	0.0456	8.872e-06
rs9450704	C	G	0.5259	-0.1871	0.0421	8.888e-06
10:78484526:a:g	A	G	0.9591	-0.5281	0.1189	8.911e-06
rs10200184	A	G	0.056	-0.4519	0.1021	9.61e-06
rs4700792	A	G	0.2459	0.2161	0.0488	9.642e-06

## Sheet: S5
Exposures	Pleiotropy			Heterogeneity(IVW)		MR-PRESSO
	egger_intercept	se	p-value	Cochran’s Q	p-value	p-value
plasma protein	-0.0003	0.0008	0.647	507.406	0.317	0.324

## Sheet: S6
Phenotypes	nSNP	PP.H0	PP.H1	PP.H2	PP.H3	PP.H4
FADD/Pheno12	5772	8.81×10-263	1.87×10-4	3.30×10-262	6.99×10-4	0.99
